# Supplementary material for: Mapping nurses’ activities in surgical hospital wards: A time study
Source: PLoS One. 2018 Apr 24;13(4):e0191807. doi: 10.1371/journal.pone.0191807 (PMC5916856; doi:10.1371/journal.pone.0191807)
Supplement: S1 Table — (XLSX) [file pone.0191807.s001.xlsx]

## Sheet: Supporting data
Ward	Nurse Nr	17. General administration	1. Fluid/tissue sampling for laboratory research	2. Assistance of doctors or others	13. Errands (away from ward)	3. Communication with patient and/or family	4. Oral communication/reporting about patient (not in presence of patient)	14. Collective handover of patient information (for multiple patients)	5. Positioning and exercise	18. Domestic activities	22. Coffee break (authorized)	23. Lunch break (authorized)	15. Medication preparation (for multiple patients)	6. Preparing/administering of medication (for individual patient)	Not observed	7. Observation of vital signs and routine check-ups	19. Education and guidance	24. Personal time	8. Written/digital reporting, administration or transfer of information	9. Transport of patient	10. Personal care of patient	11. Assistance meals and/or excretion	16. Meals-related activities	12. Nurses' professional activities	20. Organization of work	21. Meetings
B3O	5	0	0.0196078	0.0588235	0	0.0784314	0.0588235	0.0196078	0.0196078	0.0196078	0.0196078	0.0784314	0	0.0784314	0.0392157	0.0196078	0	0	0.254902	0.0588235	0.0980392	0.0392157	0.0196078	0.0196078	0	0
B3O	10	0.0103093	0	0.0206186	0	0.0876289	0.056701	0.128866	0	0.0154639	0.0309278	0.0721649	0.0154639	0.149485	0.0154639	0.00515464	0.0360825	0.0154639	0.154639	0.0463918	0.0257732	0.00515464	0	0.0206186	0.0515464	0.0360825
B3O	15	0.00502513	0	0.0351759	0.0301508	0.0502513	0.0100503	0.105528	0	0.040201	0.0301508	0.0954774	0	0.0201005	0.00502513	0.0603015	0.160804	0.0351759	0.0552764	0.0502513	0.0954774	0.0452261	0	0.0502513	0	0.0201005
B3O	17	0.0131579	0	0.0263158	0	0.0855263	0.0263158	0.151316	0.00657895	0.0526316	0.0263158	0.0921053	0.0131579	0.0394737	0.00657895	0.00657895	0.0131579	0.0460526	0.177632	0.0197368	0.0921053	0.0197368	0	0.0394737	0	0.0460526
B3O	30	0	0	0	0	0.05	0.02	0.12	0.01	0.03	0.02	0.1	0	0.06	0.05	0	0.1	0	0.13	0.01	0.08	0.04	0	0.07	0	0.11
B3O	35	0	0	0	0	0	0	0	0	0	0	0	0	0	1	0	0	0	0	0	0	0	0	0	0	0
B3O	40	0	0	0.027027	0.00675676	0.101351	0.0675676	0.114865	0.00675676	0.0472973	0.027027	0.0878378	0.0135135	0.114865	0.00675676	0.00675676	0.00675676	0.00675676	0.101351	0.0202703	0.0743243	0	0	0.0743243	0	0.0878378
B3O	76	0	0	0	0	0.168317	0.039604	0.0693069	0.00990099	0.019802	0.049505	0.0891089	0	0.029703	0.00990099	0.019802	0	0.00990099	0.29703	0.0990099	0.00990099	0.019802	0	0.039604	0.019802	0
B3O	80	0	0.00315457	0.0126183	0	0.0788644	0.0378549	0.0977918	0.0378549	0.022082	0.022082	0.104101	0	0.0347003	0.0473186	0.022082	0.0725552	0	0.173502	0.0315457	0.0820189	0.0662461	0	0.0536278	0	0
B3O	90	0.00990099	0.049505	0	0.019802	0.0990099	0.049505	0.0693069	0.00990099	0.0594059	0.049505	0.0693069	0.00990099	0.118812	0.019802	0.00990099	0.019802	0	0.128713	0.0891089	0.00990099	0.019802	0	0.019802	0.049505	0.019802
B3O	97	0	0	0.0141844	0	0.12766	0.0496454	0.113475	0.0070922	0.0070922	0.0283688	0.0921986	0.035461	0.0780142	0.0070922	0.0425532	0.0425532	0.0070922	0.120567	0.0567376	0.0567376	0.0141844	0	0.0921986	0	0.0070922
B3O	99	0.00490196	0.0343137	0.0245098	0	0.0490196	0.0196078	0.137255	0.00490196	0.0147059	0.0343137	0.107843	0.00490196	0.0686275	0.0196078	0.0294118	0.0343137	0.00490196	0.132353	0.0294118	0.0882353	0.0147059	0	0.0637255	0.0343137	0.0441176
B3O	120	0	0	0.0582524	0	0.0873786	0.00970874	0.165049	0.0194175	0.0194175	0.0194175	0.0970874	0.00970874	0.126214	0.0194175	0	0	0.0485437	0.165049	0.0485437	0.0485437	0	0	0.00970874	0.0194175	0.0291262
B3O	124	0.00625	0	0.0125	0	0.10625	0.0625	0.13125	0	0.04375	0.01875	0.06875	0.00625	0.0375	0.0875	0.0375	0	0.0125	0.11875	0.09375	0.0125	0.0375	0	0.0625	0.00625	0.0375
B3O	125	0	0	0.0465116	0	0.116279	0.0697674	0.162791	0.0232558	0.0232558	0.0232558	0.0930233	0	0.0465116	0	0	0.0465116	0.0232558	0.186047	0	0.0232558	0.0232558	0	0.0930233	0	0
B3O	128	0	0.0232558	0.0232558	0.0103359	0.0956072	0.0516796	0.100775	0.0258398	0.0180879	0.0155039	0.0930233	0.00775194	0.0981912	0.00516796	0.00516796	0.0206718	0	0.155039	0.0542636	0.0594315	0.0232558	0	0.0594315	0.0284238	0.0258398
B3O	129	0	0.00292398	0.0204678	0.00584795	0.0526316	0.0233918	0.119883	0.00584795	0.0292398	0.0263158	0.102339	0.00292398	0.0321637	0.0321637	0.0409357	0.128655	0.0116959	0.0906433	0.0292398	0.119883	0.0497076	0	0.0438596	0.0116959	0.0175439
B3O	130	0	0.010101	0.030303	0.003367	0.0707071	0.040404	0.104377	0.013468	0.013468	0.037037	0.0942761	0.016835	0.0942761	0.003367	0.016835	0.013468	0.023569	0.148148	0.0976431	0.0673401	0.023569	0.003367	0.040404	0.010101	0.023569
B3O	131	0.00511509	0.00511509	0.0511509	0.00255754	0.056266	0.0460358	0.112532	0.0204604	0.0153453	0.0306905	0.0792839	0.00511509	0.0664962	0.0153453	0.0102302	0.0511509	0.0179028	0.191816	0.0358056	0.056266	0.0153453	0.00255754	0.0792839	0.00767263	0.0204604
B3O	133	0	0	0.00714286	0	0.0357143	0.0214286	0.0714286	0.0285714	0.0142857	0.0357143	0.0928571	0	0.0642857	0.00714286	0.00714286	0.107143	0.0428571	0.178571	0.0285714	0.128571	0.0714286	0	0.0285714	0.0214286	0.00714286
B3O	134	0	0.00255102	0.00510204	0.0102041	0.0433673	0.0153061	0.125	0.0178571	0.0433673	0.0331633	0.0892857	0	0.00255102	0.0102041	0	0.375	0.0229592	0.0255102	0.0382653	0.0994898	0.0102041	0	0.0153061	0	0.0153061
B3O	135	0.00404858	0.00404858	0.0404858	0	0.1417	0.0283401	0.117409	0.00404858	0.0121457	0.0242915	0.105263	0.00809717	0.0931174	0.0161943	0.0323887	0.0242915	0.00404858	0.133603	0.109312	0.0161943	0.0242915	0	0.00809717	0.00809717	0.0404858
B3O	136	0	0.0138889	0.0138889	0.00694444	0.125	0.0138889	0.104167	0.00694444	0.0277778	0.0208333	0.0833333	0.00694444	0.111111	0.00694444	0.0208333	0	0	0.173611	0.0833333	0.0625	0.0208333	0	0.0416667	0.0138889	0.0416667
B3O	138	0	0	0.03125	0.0104167	0.0729167	0.0104167	0.114583	0	0.0208333	0.03125	0.104167	0	0.09375	0.03125	0	0.104167	0.0104167	0.145833	0.0729167	0.0416667	0	0	0.0208333	0.0625	0.0208333
B3O	150	0	0.0408163	0	0	0.0204082	0.0204082	0.102041	0	0.0204082	0.0408163	0.0816327	0	0.102041	0.0204082	0	0.142857	0	0.163265	0.0816327	0.102041	0.0408163	0	0	0	0.0204082
B3O	170	0.0111111	0.0222222	0.0222222	0	0.0777778	0.0555556	0.133333	0	0.0111111	0.0666667	0	0	0.133333	0.0111111	0.0111111	0.0333333	0	0.144444	0	0.0888889	0.0333333	0	0.1	0	0.0444444
B3O	173	0.02	0	0	0	0.12	0.08	0.08	0	0.08	0.02	0.08	0	0.08	0.04	0	0	0.02	0.16	0.06	0.04	0	0	0.04	0.04	0.04
B3O	179	0	0	0	0	0.104167	0.0208333	0.0416667	0	0.0208333	0.0416667	0.104167	0.0625	0.0833333	0.0208333	0.0208333	0.0416667	0	0.166667	0.208333	0.0208333	0.0208333	0	0	0.0208333	0
B3O	180	0.0127551	0.00255102	0.0127551	0.00255102	0.0841837	0.0408163	0.112245	0	0.0102041	0.0280612	0.0994898	0	0.102041	0.0229592	0.0102041	0.0841837	0.0331633	0.204082	0.0637755	0.0178571	0.0102041	0	0.0204082	0.00510204	0.0204082
B3O	190	0.00505051	0.0151515	0.020202	0	0.0353535	0.020202	0.171717	0	0.030303	0.0252525	0.116162	0.020202	0.030303	0.030303	0.00505051	0.0505051	0.0151515	0.166667	0.020202	0.0606061	0.030303	0	0.0808081	0.010101	0.040404
B3O	200	0	0.0206186	0.0309278	0.0103093	0.113402	0.0824742	0.0824742	0	0.0206186	0.0515464	0.0721649	0.0103093	0.0618557	0.0103093	0.0206186	0.0103093	0.0206186	0.164948	0.0206186	0.0206186	0.0412371	0	0.0824742	0.0309278	0.0206186
B3O	205	0.0201342	0.00671141	0.0402685	0.00671141	0.033557	0.0671141	0.107383	0.0536913	0.0134228	0.0201342	0.0872483	0.00671141	0.0738255	0.00671141	0.0134228	0.0469799	0.00671141	0.120805	0.0268456	0.100671	0.033557	0	0.0805369	0.0134228	0.0134228
C4O	1	0.00763359	0	0.0534351	0	0.0534351	0.0381679	0.114504	0.0305344	0.0305344	0.0381679	0.0992366	0.0229008	0.0229008	0.0610687	0.0229008	0.0305344	0.0229008	0.145038	0.0152672	0.0458015	0.0152672	0	0.0687023	0.0534351	0.00763359
C4O	2	0.0526316	0.00877193	0.0175439	0	0.0526316	0.0438596	0.157895	0.0263158	0.00877193	0.0526316	0.0701754	0.00877193	0.0526316	0.0701754	0.0614035	0.0263158	0.00877193	0.0701754	0.00877193	0.0964912	0.0175439	0	0.0263158	0.0438596	0.0175439
C4O	4	0	0.010989	0	0.00549451	0.0164835	0.0164835	0.153846	0	0.010989	0.0604396	0.115385	0.0494505	0.0714286	0.021978	0	0.0769231	0.021978	0.0824176	0.0384615	0.0934066	0.010989	0.00549451	0.0494505	0.0494505	0.0384615
C4O	5	0.0263158	0	0.0526316	0	0.0394737	0.0394737	0.0526316	0.0131579	0	0.0526316	0.105263	0	0.0131579	0.0263158	0	0.0263158	0	0.144737	0.0131579	0.131579	0	0	0.0394737	0.184211	0.0394737
C4O	6	0	0	0	0	0	0	0	0	0	0	0	0	0	0	0	0	0	0	0	0	0	0	0	0.928571	0.0714286
C4O	7	0.00787402	0.00787402	0	0.00787402	0.0393701	0.0787402	0.125984	0.00787402	0.023622	0.0787402	0.0944882	0.023622	0.0551181	0.023622	0.00787402	0.0393701	0.023622	0.133858	0.023622	0.0314961	0.0472441	0	0.0551181	0.0314961	0.0314961
C4O	8	0	0	0.0322581	0.0322581	0.0645161	0.0322581	0	0	0	0.0645161	0.129032	0.129032	0.129032	0	0	0.0322581	0	0.0322581	0.0645161	0.0645161	0	0	0.16129	0	0.0322581
C4O	9	0	0	0.0645161	0	0.129032	0.0645161	0.0322581	0	0	0.0322581	0.129032	0.0967742	0.0322581	0	0	0	0	0.16129	0.129032	0	0.0645161	0	0.0322581	0	0.0322581
C4O	10	0.00591716	0.00591716	0.0295858	0.0118343	0.0473373	0.0118343	0.0828402	0.00591716	0.0177515	0.0236686	0.112426	0.0473373	0.0295858	0.0414201	0.0177515	0.0828402	0.00591716	0.100592	0.0414201	0.106509	0.0236686	0	0.0591716	0.0591716	0.0295858
C4O	11	0.0645161	0	0	0	0	0.0645161	0	0.0645161	0	0.0645161	0.0967742	0.0645161	0.129032	0	0	0.0645161	0	0.0645161	0	0	0	0	0.225806	0.0322581	0.0645161
C4O	12	0.0322581	0.0322581	0.0322581	0	0.0645161	0	0	0	0	0	0.0967742	0.0322581	0.0322581	0.129032	0	0.0322581	0	0.225806	0	0.0645161	0	0	0.193548	0	0.0322581
C4O	13	0	0	0.0322581	0	0.0322581	0.0322581	0.0645161	0.0322581	0.0967742	0.0645161	0.0645161	0	0	0.0322581	0.0645161	0.0322581	0	0.0645161	0.16129	0.0645161	0.0322581	0	0	0.0322581	0.0967742
C4O	14	0.0322581	0.0645161	0.0967742	0.0322581	0.0645161	0	0	0	0.0645161	0.0645161	0.0967742	0.0645161	0	0.0645161	0	0	0	0.225806	0	0	0	0	0.0967742	0	0.0322581
C4O	15	0	0	0	0	0	0.0322581	0.0322581	0.0645161	0.0967742	0.0645161	0.0645161	0.0322581	0.0645161	0	0.0645161	0.0967742	0	0.16129	0.0322581	0.0967742	0	0	0.0322581	0	0.0645161
C4O	16	0	0	0.5	0	0	0	0	0	0	0	0	0	0	0	0	0	0	0	0	0	0	0	0	0	0.5
C4O	17	0.0967742	0	0.0645161	0	0.0967742	0.0645161	0	0.0645161	0	0.0645161	0.129032	0.0645161	0.0322581	0	0.0645161	0	0	0.129032	0.0322581	0	0.0322581	0	0	0	0.0645161
C4O	18	0	0	0.0322581	0	0.0322581	0	0	0	0	0.0645161	0.0322581	0	0.0322581	0.0645161	0	0.0645161	0	0.0645161	0	0	0	0	0.0322581	0.419355	0.16129
C4O	19	0.0322581	0	0	0	0.0645161	0.0645161	0	0	0	0.0322581	0.0645161	0.0322581	0.0322581	0	0.0322581	0	0	0.483871	0.0645161	0	0.0322581	0	0.0322581	0	0.0322581
C4O	21	0	0.00826446	0.0165289	0.00826446	0.0454545	0.0454545	0.0950413	0.00826446	0.00413223	0.0578512	0.11157	0.0206612	0.0867769	0.0330579	0.00413223	0.0247934	0.00826446	0.161157	0.0371901	0.128099	0.0165289	0	0.0454545	0.00413223	0.0289256
C4O	25	0.0141844	0.0141844	0.0212766	0	0.070922	0.0141844	0.0780142	0	0.0283688	0.0567376	0.106383	0.035461	0.035461	0.0780142	0.035461	0.0070922	0.0141844	0.163121	0.0141844	0.12766	0.0212766	0	0.0425532	0.0070922	0.0141844
C4O	26	0	0.0222222	0.0444444	0	0	0.111111	0.0666667	0	0	0.0444444	0.133333	0	0.0888889	0.0222222	0.0222222	0	0	0.2	0.0888889	0.133333	0.0222222	0	0	0	0
C4O	27	0.00990099	0	0	0	0.0792079	0.029703	0.128713	0.00990099	0.029703	0.049505	0.0990099	0	0.039604	0	0.00990099	0.039604	0	0.188119	0.039604	0.0792079	0.00990099	0	0.0990099	0.029703	0.029703
C4O	28	0.020979	0.013986	0.00699301	0.013986	0.048951	0.00699301	0.125874	0.00699301	0.027972	0.0629371	0.0979021	0.034965	0.041958	0.048951	0.020979	0.0839161	0	0.125874	0.041958	0.0769231	0.041958	0	0.041958	0.00699301	0
C4O	31	0	0.00367647	0.0147059	0	0.0698529	0.0477941	0.0992647	0.0110294	0.0183824	0.0441176	0.113971	0.00735294	0.0698529	0.0698529	0.0147059	0.0955882	0.00735294	0.0625	0.0330882	0.0992647	0.0294118	0	0.0551471	0.0147059	0.0183824
C4O	41	0.00666667	0.02	0.02	0	0.0533333	0.0333333	0.08	0.0133333	0	0.0333333	0.113333	0.00666667	0.0933333	0.0666667	0.00666667	0.0133333	0	0.12	0.0133333	0.173333	0.0333333	0	0.0733333	0	0.0266667
C4O	43	0	0.00666667	0.0133333	0	0.0266667	0.04	0.1	0.0133333	0.0133333	0.0666667	0.1	0.0866667	0.08	0.0266667	0.0133333	0.0266667	0.00666667	0.126667	0.0133333	0.12	0.0533333	0	0.0466667	0	0.02
C4O	45	0.253968	0	0	0.015873	0.015873	0.015873	0.0952381	0	0	0.0634921	0.0952381	0	0	0.047619	0	0.0793651	0	0	0	0	0	0	0	0.31746	0
C4O	47	0.0103093	0.00687285	0.0274914	0.00343643	0.0412371	0.0309278	0.103093	0.0137457	0.0103093	0.0515464	0.116838	0	0.0206186	0.024055	0.0618557	0.147766	0.00687285	0.120275	0.0274914	0.116838	0.0137457	0	0.0274914	0	0.0171821
C4O	55	0.00549451	0.0164835	0.021978	0.010989	0.0714286	0.0604396	0.0934066	0.00549451	0.021978	0.0494505	0.104396	0.00549451	0.0879121	0.0934066	0.00549451	0.0164835	0	0.131868	0.0384615	0.0879121	0.010989	0.00549451	0.0384615	0.0164835	0
C4O	57	0	0	0.0154639	0	0.0257732	0.0360825	0.0824742	0.0206186	0.0154639	0.0721649	0.0979381	0	0.0360825	0.0206186	0.0154639	0.175258	0	0.118557	0.0154639	0.139175	0.0360825	0	0.0206186	0.00515464	0.0515464
C4O	60	0.0259067	0.00518135	0.015544	0.00518135	0.0880829	0.015544	0.0569948	0.0310881	0.0207254	0.0414508	0.103627	0	0.015544	0.0310881	0.0414508	0.0829016	0.0207254	0.0880829	0.0932642	0.134715	0.0466321	0	0.0207254	0.015544	0
C4O	63	0	0.00512821	0.00769231	0	0.0435897	0.0179487	0.110256	0.0102564	0.0307692	0.0487179	0.105128	0.0102564	0.0307692	0.0282051	0.0512821	0.107692	0.0025641	0.141026	0.0307692	0.1	0.0435897	0	0.0410256	0.00512821	0.0282051
C4O	64	0	0.0100334	0.00334448	0	0.0367893	0.0133779	0.0869565	0.0100334	0.0133779	0.0535117	0.103679	0.00668896	0.0100334	0.0133779	0.0301003	0.301003	0.0100334	0.09699	0.0133779	0.143813	0.0200669	0	0.00334448	0.00334448	0.0167224
C4O	65	0.020979	0.00699301	0.034965	0.00699301	0.020979	0.020979	0.272727	0.00699301	0.00699301	0.0559441	0.0769231	0.013986	0	0.048951	0	0.111888	0	0.111888	0.020979	0.041958	0	0	0	0.0699301	0.048951
C4O	67	0	0.0212766	0	0	0.0212766	0.0212766	0.148936	0	0.0212766	0.106383	0.148936	0.0212766	0.0212766	0.0851064	0	0.106383	0	0.148936	0.0638298	0.0212766	0	0	0.0212766	0.0212766	0
C4O	68	0.00497512	0.0248756	0.0199005	0	0.0298507	0.0248756	0.104478	0.0199005	0.00995025	0.0646766	0.109453	0.0298507	0.0248756	0	0.00497512	0.0646766	0.0298507	0.169154	0.00995025	0.114428	0.0248756	0	0.039801	0.0248756	0.0497512
C4O	70	0.0245902	0.0163934	0.057377	0	0.0737705	0.0491803	0.057377	0	0	0.0655738	0.0901639	0.00819672	0.0655738	0.0491803	0.0163934	0.0245902	0.0163934	0.122951	0.0327869	0.0737705	0	0	0.0327869	0.0983607	0.0245902
C4O	72	0.185185	0.0148148	0.0444444	0	0.0222222	0.0222222	0.185185	0.00740741	0.00740741	0.0444444	0.118519	0	0.0148148	0.00740741	0.00740741	0.0222222	0.00740741	0.0740741	0	0.0518519	0.0148148	0	0.0444444	0.0814815	0.0222222
C4O	73	0	0	0.0204082	0	0.0204082	0.0340136	0.102041	0.0272109	0	0.0748299	0.108844	0.0204082	0.0952381	0.0272109	0.0408163	0.0544218	0	0.176871	0.0272109	0.0816327	0.0136054	0	0.0408163	0	0.0340136
C4O	74	0	0.00507614	0.00507614	0.00253807	0.0329949	0.00253807	0.0634518	0.0152284	0.0279188	0.0532995	0.106599	0.00507614	0.00761421	0.0152284	0.0329949	0.461929	0.00507614	0.0431472	0.0152284	0.0812183	0	0	0.00507614	0.00253807	0.0101523
C4O	75	0	0.0204082	0.0136054	0.00680272	0.0340136	0	0.14966	0.0272109	0.0204082	0.0680272	0.108844	0.047619	0.0612245	0.0136054	0.0136054	0.0204082	0.00680272	0.108844	0.0408163	0.102041	0.0340136	0	0.0680272	0.00680272	0.0272109
C4O	76	0	0.00796813	0.00398406	0.0159363	0.0278884	0.0199203	0.0996016	0.00796813	0.0199203	0.0557769	0.103586	0	0.0119522	0	0.0199203	0.378486	0	0.0398406	0.0557769	0.0876494	0.0239044	0	0.00398406	0.00398406	0.0119522
C4O	80	0.00343643	0.0137457	0.0137457	0.00343643	0.0756014	0.024055	0.0962199	0.0137457	0.00687285	0.0618557	0.113402	0.0137457	0.0446735	0.0274914	0.024055	0.0549828	0.0137457	0.151203	0.0584192	0.127148	0.0343643	0	0.0103093	0.00687285	0.00687285
C4O	85	0.0136986	0.0136986	0.0296804	0.00684932	0.0365297	0.0365297	0.171233	0.00684932	0.00228311	0.0502283	0.114155	0.00913242	0.043379	0.0182648	0.0159817	0.0570776	0.00228311	0.0616438	0.0228311	0.086758	0.0114155	0	0.0273973	0.116438	0.0456621
C4O	87	0	0	0.0227273	0	0.0681818	0.0227273	0.113636	0	0.0909091	0.0454545	0.113636	0.0454545	0.0454545	0	0.0227273	0	0.0227273	0.204545	0	0.0454545	0.0454545	0	0.0454545	0.0227273	0.0227273
C4O	90	0.00884956	0.00442478	0.0132743	0.00442478	0.0176991	0.0132743	0.216814	0	0.0221239	0.0442478	0.115044	0.00884956	0.0530973	0.0132743	0.0221239	0.0309735	0.00442478	0.079646	0.0309735	0.0663717	0.0176991	0.00442478	0.0309735	0.10177	0.0752212
C4O	105	0	0	0.0444444	0	0.0888889	0.0666667	0.0666667	0	0	0.0444444	0.111111	0.0666667	0.0222222	0.0222222	0	0	0.0222222	0.333333	0.0444444	0.0444444	0	0	0.0222222	0	0
C4O	108	0	0	0.01	0	0.04	0	0.07	0	0.05	0.02	0.1	0.01	0.09	0.09	0.03	0	0.01	0.15	0.03	0.24	0.01	0	0.02	0.01	0.02
C4O	110	0.0104167	0.0104167	0.03125	0	0.104167	0.0208333	0.0625	0.0208333	0.0520833	0.0520833	0.0833333	0	0.0625	0.0416667	0.0208333	0.0208333	0.0104167	0.114583	0.03125	0.135417	0.0208333	0	0.0416667	0.0208333	0.03125
C4O	112	0	0.0208333	0	0.0208333	0	0.0833333	0.0833333	0	0	0.0625	0.125	0	0.0625	0	0.0208333	0.0625	0	0.208333	0.104167	0.0625	0	0	0	0	0.0833333
C4O	125	0.0117647	0	0.0235294	0	0.0294118	0.0294118	0.176471	0	0.0117647	0.0529412	0.0941176	0.00294118	0.0411765	0.0205882	0.00588235	0.0647059	0.00294118	0.155882	0.0117647	0.0764706	0.00294118	0	0.0470588	0.0794118	0.0588235
C4O	135	0.00724638	0	0	0	0.0434783	0.0289855	0.137681	0.0434783	0.00724638	0.0797101	0.115942	0	0.00724638	0.00724638	0.0362319	0.152174	0.00724638	0.137681	0.0144928	0.115942	0.0289855	0	0.0217391	0	0.00724638
C4O	140	0	0.00806452	0.0241935	0	0.0322581	0.016129	0.0604839	0.016129	0.00806452	0.0483871	0.112903	0.0483871	0.0967742	0.0604839	0.0282258	0.0201613	0.00806452	0.125	0.0443548	0.177419	0.0201613	0	0.0282258	0	0.016129
C4O	142	0	0.0196078	0	0.0196078	0.0980392	0.0980392	0.117647	0	0.0196078	0.0588235	0.0980392	0	0.0588235	0	0.0196078	0	0	0.176471	0.0588235	0.0980392	0.0196078	0	0.0196078	0.0196078	0
C4O	155	0.0210526	0.0315789	0	0	0.0315789	0.0842105	0.210526	0.0105263	0.0315789	0.0736842	0.0947368	0.0736842	0.0105263	0.0210526	0.0210526	0.0315789	0	0.0947368	0.0526316	0	0.0105263	0	0.0631579	0.0315789	0
C4O	156	0.00671141	0.00671141	0.0134228	0	0.0805369	0.0469799	0.107383	0	0.0201342	0.0402685	0.107383	0.0201342	0.0872483	0.0268456	0.00671141	0.0469799	0.00671141	0.174497	0.033557	0.0939597	0.0201342	0	0.0268456	0.0201342	0.00671141
C4O	172	0	0.0201005	0.0100503	0.00502513	0.0653266	0.0251256	0.110553	0.0201005	0.0150754	0.0452261	0.115578	0.0100503	0.0502513	0.0100503	0.0201005	0.0351759	0.0100503	0.120603	0.0251256	0.190955	0.0100503	0	0.0452261	0.0201005	0.0201005
C4O	175	0.0204082	0.00204082	0.022449	0	0.0306122	0.0285714	0.159184	0.00408163	0.0163265	0.0612245	0.102041	0.0408163	0.0346939	0.022449	0.00816327	0.0530612	0.0204082	0.0938776	0.0183673	0.0653061	0.0265306	0	0.0122449	0.128571	0.0285714
C4O	178	0.00337838	0.0135135	0.0135135	0	0.0472973	0.0168919	0.0608108	0.00337838	0.00337838	0.0641892	0.108108	0	0.0236486	0.0506757	0.027027	0.256757	0.0135135	0.0506757	0.0168919	0.158784	0.0101351	0	0.0337838	0.00337838	0.0202703
C4O	179	0	0	0.0136986	0	0.0684932	0.0273973	0.0890411	0.00684932	0.00684932	0.0547945	0.116438	0.0342466	0.0753425	0.0342466	0.0136986	0.116438	0.0205479	0.0958904	0.0136986	0.130137	0.0136986	0	0.0342466	0.0136986	0.0205479
C4O	180	0	0.0309278	0.0309278	0.0103093	0.0206186	0.0309278	0.0927835	0	0	0.0309278	0.123711	0.0309278	0.0618557	0.0206186	0	0.0515464	0	0.175258	0.0721649	0.123711	0.0103093	0	0.0618557	0.0206186	0
D4O	1	0	0	0.0833333	0	0.0416667	0.0208333	0.125	0.0208333	0.0208333	0.104167	0.0833333	0	0	0	0.0833333	0.1875	0	0.104167	0	0.0833333	0.0208333	0	0.0208333	0	0
D4O	5	0.0217391	0.0217391	0.0869565	0.0434783	0.0217391	0.0869565	0	0	0	0.0652174	0.0652174	0.0217391	0.0434783	0	0	0	0.0434783	0.23913	0	0.0217391	0	0	0.152174	0	0.0652174
D4O	6	0.0217391	0	0.0869565	0.0217391	0.0217391	0.0434783	0.0434783	0	0	0.0434783	0.0652174	0	0.0217391	0	0	0	0	0.195652	0	0.130435	0.0434783	0	0.0652174	0	0.195652
D4O	7	0	0.0217391	0.130435	0.0652174	0.0652174	0	0.0434783	0	0	0.0217391	0.0869565	0.0652174	0.0217391	0.0217391	0	0	0.0217391	0.173913	0.0217391	0.0217391	0.0434783	0	0.0869565	0	0.0869565
D4O	8	0	0.0217391	0.0217391	0.0652174	0.0652174	0.0217391	0.0434783	0	0.0652174	0.0652174	0.0652174	0	0.0217391	0	0.0217391	0.0652174	0	0.217391	0	0.0652174	0.0217391	0	0.0869565	0	0.0652174
D4O	9	0	0	0.0212766	0.0425532	0.0425532	0.0957447	0.0212766	0	0.0638298	0.0851064	0.0638298	0	0.0212766	0.0212766	0.0425532	0	0.0212766	0.234043	0.0212766	0.0425532	0	0	0.0531915	0.0106383	0.0957447
D4O	10	0	0	0.0652174	0.0434783	0.0434783	0.0652174	0.0652174	0	0	0.0217391	0.0652174	0	0.0434783	0	0.0434783	0	0.0434783	0.195652	0.0217391	0.108696	0.0217391	0	0.0652174	0.0434783	0.0434783
D4O	11	0.00694444	0	0.0138889	0.0208333	0.111111	0.0277778	0.0416667	0.0347222	0.0625	0.0625	0.104167	0.00694444	0.0625	0.0416667	0.0208333	0.0277778	0.0277778	0.0972222	0.0347222	0.0277778	0.00694444	0.00694444	0.0555556	0.0138889	0.0833333
D4O	13	0	0.00308642	0.0216049	0.00617284	0.0524691	0.0771605	0.0833333	0.0154321	0.0277778	0.0617284	0.095679	0.00925926	0.0679012	0.00308642	0.0277778	0.037037	0.00617284	0.123457	0.058642	0.0524691	0.037037	0	0.0308642	0.0185185	0.0833333
D4O	14	0.0217391	0	0.0434783	0.0434783	0	0	0.0869565	0	0	0.0434783	0.0652174	0.0434783	0.0869565	0.0217391	0	0.0652174	0.0434783	0.173913	0	0.152174	0.0434783	0	0.0217391	0	0.0434783
D4O	15	0.00401606	0.00401606	0.0200803	0	0.0160643	0.0682731	0.104418	0	0.0240964	0.0763052	0.0682731	0.0200803	0.0321285	0.00401606	0.0120482	0.0200803	0.0120482	0.124498	0.0200803	0.0522088	0.0120482	0	0.0120482	0.236948	0.0562249
D4O	16	0.0217391	0.0217391	0	0.0434783	0.0217391	0	0.0869565	0	0.0217391	0.108696	0.0652174	0.0434783	0.0434783	0.0434783	0.0217391	0.0217391	0.130435	0.108696	0	0.108696	0	0	0.0652174	0	0.0217391
D4O	17	0	0	0	0.0217391	0.0434783	0.0217391	0.0652174	0	0.0434783	0.0652174	0.0652174	0	0	0	0.0869565	0.0869565	0.108696	0.195652	0	0.108696	0	0	0.0652174	0	0.0217391
D4O	18	0.0217391	0	0	0.0217391	0.0652174	0.0869565	0.0434783	0.0217391	0	0.0652174	0.0652174	0	0	0.0217391	0.0217391	0.0652174	0.0869565	0.130435	0.0434783	0.0652174	0	0	0.108696	0.0217391	0.0434783
D4O	19	0	0	0	0	0.0434783	0.0434783	0.0652174	0	0.0434783	0.0652174	0.0652174	0	0	0	0	0.0217391	0.0217391	0.173913	0.0434783	0.195652	0.0217391	0	0.0869565	0.0652174	0.0434783
D4O	20	0	0	0	0	0	0	0.666667	0	0	0	0	0	0	0	0	0	0	0	0	0	0.333333	0	0	0	0
D4O	28	0	0.0192308	0	0.0384615	0.0769231	0.0192308	0.0961538	0	0.0192308	0.0192308	0.0961538	0.0384615	0	0	0.0769231	0.134615	0	0.115385	0.0769231	0.0192308	0.0192308	0.0192308	0.0576923	0	0.0576923
D4O	30	0.020202	0.030303	0.040404	0.010101	0.020202	0	0.141414	0	0	0.0707071	0.10101	0.010101	0.030303	0.020202	0.010101	0.0909091	0	0.212121	0.0606061	0.040404	0.010101	0	0.010101	0	0.0707071
D4O	70	0.00389864	0.00584795	0.0272904	0	0.0643275	0.0448343	0.0974659	0.0155945	0.0292398	0.0643275	0.0994152	0.00779727	0.0292398	0.00584795	0.0233918	0.0448343	0.0233918	0.148148	0.0389864	0.0662768	0.0311891	0.00584795	0.0448343	0.00389864	0.0740741
D4O	71	0.00497512	0	0.00497512	0	0.0248756	0.0149254	0.0547264	0.0248756	0.0199005	0.0497512	0.0945274	0.00497512	0.0248756	0.104478	0.0248756	0.0945274	0.0248756	0.114428	0.0298507	0.134328	0.0248756	0.00497512	0.0199005	0.00497512	0.0945274
D4O	72	0.0192308	0.0384615	0	0	0.0384615	0.0576923	0.192308	0.0192308	0	0.0961538	0.0961538	0.0192308	0	0.0576923	0	0.0769231	0	0.0769231	0.0192308	0.115385	0.0192308	0	0.0192308	0.0192308	0.0192308
D4O	75	0.003367	0.003367	0.003367	0	0.037037	0.016835	0.0942761	0.013468	0.013468	0.037037	0.0707071	0.013468	0.037037	0.003367	0.010101	0.047138	0.010101	0.0841751	0.010101	0.016835	0.00673401	0.003367	0.023569	0.363636	0.0774411
D4O	80	0	0.0208333	0.145833	0	0.0416667	0	0.125	0	0.0208333	0.0208333	0.104167	0.125	0.0416667	0	0	0.0416667	0.0208333	0.145833	0.0208333	0.0208333	0	0	0.0416667	0.0625	0
D4O	90	0.00571429	0	0.0171429	0.00285714	0.0228571	0.02	0.0971429	0.00571429	0.0371429	0.0628571	0.102857	0	0.0142857	0.0142857	0.02	0.291429	0.00857143	0.0771429	0.0342857	0.0628571	0.02	0	0.0257143	0	0.0571429
D4O	100	0	0.00662252	0.0529801	0.00662252	0.0397351	0.0264901	0.13245	0.00662252	0.0264901	0.0529801	0.0993377	0.0463576	0.0927152	0	0	0.0264901	0.00662252	0.10596	0.0463576	0.0794702	0.0264901	0	0.0463576	0.0198675	0.0529801
D4O	105	0.00512821	0.0102564	0.0461538	0	0.0205128	0.0615385	0.0564103	0.0102564	0.0512821	0.0769231	0.117949	0.00512821	0.0461538	0.0153846	0.0102564	0.0512821	0.0153846	0.153846	0.0512821	0.0615385	0.00512821	0	0.0461538	0.0102564	0.0717949
D4O	107	0.0120482	0	0.0120482	0.00401606	0.064257	0.0522088	0.0963855	0.00803213	0.0522088	0.0562249	0.0963855	0.0321285	0.0481928	0.0240964	0.00803213	0.0361446	0.00401606	0.160643	0.0441767	0.0321285	0.0160643	0.00401606	0.0441767	0.00401606	0.0883534
D4O	108	0.00288184	0	0.00864553	0.00576369	0.0230548	0.00864553	0.0893372	0.0115274	0.0259366	0.0518732	0.103746	0.00288184	0.0144092	0.0172911	0.037464	0.317003	0.00864553	0.0778098	0.0144092	0.0893372	0.00864553	0	0.0259366	0.00576369	0.0489914
D4O	120	0.00452489	0.00904977	0.00452489	0.00452489	0.0316742	0.0475113	0.0927602	0.020362	0.0429864	0.0542986	0.11086	0.00452489	0.0113122	0.00452489	0.0248869	0.081448	0.0226244	0.147059	0.0520362	0.081448	0.0226244	0	0.0452489	0.00452489	0.0746606
D4O	123	0	0	0.0416667	0	0.104167	0	0.0416667	0.0625	0	0.0625	0.0833333	0.0208333	0.0208333	0	0.0625	0.0833333	0.0208333	0.125	0.0416667	0.0833333	0.0625	0	0.0416667	0	0.0416667
D4O	125	0	0	0.0207469	0.0124481	0.0788382	0.0248963	0.0954357	0.0248963	0.0290456	0.0539419	0.0912863	0.00414938	0.0373444	0.0124481	0.00414938	0.0456432	0.0165975	0.182573	0.0290456	0.0829876	0.0290456	0	0.0373444	0.0124481	0.0746888
D4O	126	0	0.0108696	0.076087	0	0.076087	0.0543478	0.119565	0	0	0.0869565	0.108696	0.0326087	0.0326087	0.0326087	0	0.0217391	0.0217391	0.119565	0.0108696	0.0543478	0.0543478	0	0.0217391	0	0.0652174
D4O	127	0	0.0070922	0.0496454	0	0.0425532	0.070922	0.0851064	0.0212766	0.035461	0.0567376	0.113475	0.0070922	0.0921986	0.0141844	0.0070922	0.0567376	0	0.163121	0	0.0567376	0.0070922	0	0.0638298	0.0070922	0.0425532
D4O	128	0.00561798	0	0.00561798	0.011236	0.0224719	0.0505618	0.0955056	0.0168539	0.0337079	0.0674157	0.0898876	0.011236	0.0168539	0	0.0168539	0.0842697	0.0337079	0.196629	0.0224719	0.129213	0.0337079	0.00561798	0.0280899	0	0.0224719
D4O	129	0	0	0.0107527	0	0.0537634	0.0215054	0.0860215	0.0322581	0.0322581	0.0537634	0.0967742	0.0107527	0.0215054	0.0107527	0.0430108	0.150538	0.0537634	0.0967742	0.0322581	0.139785	0.0430108	0	0.0107527	0	0
D4O	131	0.005	0.01	0.05	0	0.045	0.08	0.1	0.015	0.025	0.045	0.095	0.025	0.03	0.01	0.02	0.06	0.015	0.13	0.035	0.065	0.015	0	0.04	0.015	0.07
D4O	141	0.00793651	0	0.010582	0	0.0608466	0.0291005	0.100529	0.010582	0.026455	0.0661376	0.0899471	0.00529101	0.010582	0.0132275	0.042328	0.124339	0.0132275	0.166667	0.0185185	0.0634921	0.0291005	0	0.0687831	0	0.042328
D4O	142	0.00769231	0.00769231	0.00769231	0.00769231	0.0307692	0.0692308	0.107692	0	0.0307692	0.0615385	0.0923077	0.0384615	0.0384615	0.0307692	0	0.0307692	0.00769231	0.107692	0.0769231	0.0307692	0	0.00769231	0.0384615	0	0.169231
D4O	144	0.00699301	0.00699301	0.034965	0	0.027972	0.0699301	0.048951	0	0.020979	0.0559441	0.0839161	0	0.0699301	0.020979	0	0.132867	0	0.181818	0.034965	0.027972	0	0	0.041958	0.020979	0.111888
D4O	150	0.00414938	0.0124481	0.0414938	0	0.0414938	0.0497925	0.0788382	0.00829876	0.0207469	0.06639	0.112033	0.0124481	0.0746888	0.0248963	0.00829876	0.107884	0.0248963	0.124481	0.0207469	0.0746888	0.0165975	0.00414938	0.0248963	0.0124481	0.033195
D4O	153	0	0	0.0192308	0	0.0192308	0.0576923	0.173077	0.0576923	0	0.115385	0.0961538	0	0.0576923	0	0.0192308	0	0.0384615	0.115385	0.0192308	0.0576923	0	0	0.0769231	0	0.0769231
D4O	155	0	0.0141988	0.0121704	0.0020284	0.020284	0.030426	0.0811359	0.0121704	0.0243408	0.0649087	0.0993915	0.0182556	0.0344828	0.00811359	0.020284	0.180527	0.0121704	0.105477	0.030426	0.0791075	0.0223124	0	0.0527383	0.0040568	0.0709939
D4O	160	0.00515464	0	0.0231959	0	0.0541237	0.0386598	0.0773196	0.0128866	0.0360825	0.0515464	0.100515	0.00773196	0.0128866	0.0154639	0.0360825	0.136598	0.0257732	0.0979381	0.0360825	0.0695876	0.0257732	0	0.0360825	0.0103093	0.0902062
D4O	164	0.104167	0	0.0208333	0	0	0.0208333	0.104167	0	0	0.145833	0	0	0	0.1875	0	0	0	0	0	0	0	0	0.0208333	0.375	0.0208333
D4O	165	0.00380228	0.00190114	0.0190114	0	0.0361217	0.0228137	0.10076	0.0190114	0.026616	0.0722433	0.0969582	0.00760456	0.0228137	0.00570342	0.026616	0.123574	0.0190114	0.134981	0.0342205	0.0874525	0.0247148	0	0.0494297	0.00760456	0.0570342
D4O	167	0.0810811	0	0.0135135	0	0.027027	0.0405405	0.0878378	0.00675676	0.0337838	0.0675676	0.0878378	0.00675676	0.0472973	0	0.00675676	0.0472973	0.0135135	0.121622	0.0472973	0.0405405	0.0135135	0	0.027027	0.00675676	0.175676
D4O	168	0.0147059	0	0.0294118	0.0441176	0.0882353	0.0441176	0.0147059	0.0147059	0.161765	0.0441176	0.0735294	0.0147059	0.0147059	0	0.0147059	0	0	0.161765	0.0588235	0.0147059	0	0	0.0588235	0	0.132353
D4O	170	0	0.0070922	0	0	0.0212766	0.0283688	0.0567376	0.0283688	0.0212766	0.0638298	0.0851064	0.0070922	0	0.0141844	0.035461	0.276596	0.0212766	0.0780142	0.0496454	0.0992908	0.0212766	0.0070922	0.0496454	0.0212766	0.0070922
D4O	175	0.00888889	0	0.0177778	0	0.0266667	0.0311111	0.0622222	0	0.0177778	0.106667	0.0355556	0.00888889	0.0355556	0.0177778	0	0.0222222	0.0266667	0.0666667	0	0.0266667	0.00444444	0	0.00444444	0.448889	0.0311111
D4O	180	0	0.0153846	0.025641	0.00512821	0.0717949	0.0358974	0.0974359	0.0102564	0.0102564	0.0358974	0.0820513	0.0102564	0.0564103	0.0358974	0	0.0923077	0.0358974	0.0769231	0.025641	0.0461538	0.0102564	0	0.0974359	0	0.123077
D4O	185	0.00283286	0.00283286	0.01983	0.00566572	0.0594901	0.0339943	0.110482	0.01983	0.0538244	0.0594901	0.0934844	0.0254958	0.0566572	0.00849858	0.00849858	0.0793201	0.00849858	0.144476	0.0283286	0.0594901	0.0113314	0	0.0538244	0.00283286	0.0509915
D4O	190	0.00682594	0	0.0307167	0	0.0375427	0.0648464	0.0989761	0.0136519	0.0341297	0.0546075	0.102389	0.0375427	0.0716724	0.00341297	0.00682594	0.0273038	0.0238908	0.133106	0.0443686	0.0716724	0.0136519	0	0.0682594	0.0102389	0.0443686
D4O	195	0	0	0.0204082	0	0.0340136	0.0340136	0.102041	0.0272109	0.0204082	0.0408163	0.0680272	0.047619	0.0952381	0	0	0.129252	0.00680272	0.14966	0.0136054	0.0680272	0.0340136	0	0.047619	0.00680272	0.0544218
D4O	200	0.0153846	0	0.0307692	0.0102564	0.025641	0.0461538	0.102564	0.0205128	0.0410256	0.0615385	0.102564	0	0.0410256	0	0.0307692	0.112821	0	0.117949	0.0153846	0.0769231	0.0461538	0	0.0461538	0.0153846	0.0410256
D4W	1	0.0204082	0	0.0204082	0	0.102041	0.102041	0.0816327	0	0.0204082	0.0612245	0.102041	0.0204082	0.0204082	0.0408163	0	0	0.0204082	0.22449	0	0.0816327	0	0	0.0204082	0	0.0612245
D4W	4	0	0	0.0243902	0	0.0243902	0.0487805	0.0487805	0	0.0243902	0.0487805	0.146341	0	0.0731707	0.0243902	0.0243902	0	0.0243902	0.170732	0.0243902	0.121951	0	0	0.146341	0	0.0243902
D4W	5	0	0	0.0487805	0	0.097561	0.121951	0.097561	0	0.0487805	0.0487805	0.097561	0	0.0243902	0	0.0243902	0	0	0.146341	0	0.195122	0.0243902	0	0	0	0.0243902
D4W	6	0	0	0	0	0.025641	0.0512821	0.128205	0	0.025641	0.0769231	0.0769231	0.0769231	0.0769231	0.025641	0	0	0	0.102564	0.0512821	0.128205	0.025641	0	0.102564	0	0.025641
D4W	7	0	0	0	0	0	0.0243902	0.0731707	0.0487805	0.0487805	0.0487805	0.097561	0	0.0243902	0.0487805	0	0.0731707	0.0487805	0.0731707	0	0.243902	0.0487805	0.0243902	0.0243902	0	0.0487805
D4W	8	0.0243902	0	0.121951	0	0.0243902	0.0731707	0.121951	0.0243902	0	0.0487805	0.121951	0.0487805	0.0487805	0.0243902	0	0	0.0487805	0.121951	0	0.0731707	0	0	0.0487805	0	0.0243902
D4W	9	0.0487805	0	0.097561	0	0	0.0731707	0.097561	0	0	0.0487805	0.121951	0	0.0487805	0.0731707	0	0.0487805	0.0487805	0.146341	0	0	0	0.0243902	0.0243902	0.0731707	0.0243902
D4W	10	0.0100503	0	0	0	0.0703518	0.0201005	0.120603	0.0150754	0.0351759	0.0603015	0.0904523	0.0150754	0.0251256	0.040201	0.00502513	0.00502513	0.0150754	0.18593	0.0603015	0.0854271	0.0502513	0	0.0603015	0.0201005	0.0100503
D4W	12	0	0	0.0487805	0	0.0731707	0.0731707	0.0731707	0	0	0.0731707	0.146341	0	0.0243902	0.0487805	0.0243902	0	0.0731707	0.0243902	0.0487805	0.0731707	0.146341	0	0.0243902	0	0.0243902
D4W	15	0.0217391	0	0.0434783	0.0144928	0.0362319	0.0434783	0.108696	0	0.0144928	0.0724638	0.123188	0.00724638	0	0.0289855	0	0.0289855	0.0289855	0.15942	0	0.0942029	0.0362319	0	0.0652174	0.00724638	0.0652174
D4W	16	0	0.0105263	0	0	0.0631579	0.0842105	0.115789	0	0.0210526	0.0631579	0.105263	0.0315789	0.0421053	0.0421053	0	0.0736842	0.0210526	0.136842	0.0315789	0.0631579	0.0210526	0	0.0631579	0	0.0105263
D4W	17	0.0026178	0.0052356	0	0.0026178	0.0366492	0.065445	0.0602094	0.013089	0.0445026	0.0549738	0.0994764	0	0.026178	0.0287958	0.013089	0.117801	0.0078534	0.143979	0.0366492	0.102094	0.0602094	0	0.0314136	0.0183246	0.0287958
D4W	18	0	0	0	0	0.121951	0.0487805	0	0.0243902	0.0487805	0.0487805	0.097561	0.0243902	0	0	0.0243902	0.121951	0.0243902	0.195122	0.097561	0.097561	0.0243902	0	0	0	0
D4W	19	0	0	0	0	0.0487805	0.097561	0.0487805	0	0	0	0.146341	0	0.0243902	0.0487805	0	0.243902	0	0.0731707	0.0487805	0.121951	0.0487805	0	0.0243902	0	0.0243902
D4W	20	0.0113636	0	0.00909091	0.0113636	0.0295455	0.0613636	0.0795455	0.00909091	0.0363636	0.0681818	0.111364	0.0204545	0.0659091	0.0295455	0.00227273	0.0272727	0.0136364	0.186364	0.0386364	0.0977273	0.0181818	0	0.025	0.00909091	0.0386364
D4W	30	0.0136674	0.00683371	0.0113895	0.00911162	0.0387244	0.047836	0.125285	0.00683371	0.0136674	0.070615	0.0865604	0.0615034	0.0387244	0.0410023	0.00911162	0.0136674	0.0113895	0.132118	0.0205011	0.113895	0.0136674	0	0.070615	0.00911162	0.0341686
D4W	34	0	0	0	0	0	0.0196078	0.0784314	0	0.0392157	0.0784314	0.0980392	0.0588235	0	0	0	0.176471	0	0.0588235	0	0.176471	0	0	0	0.0196078	0.196078
D4W	35	0.00996678	0	0.0299003	0.0166113	0.0465116	0.0664452	0.0963455	0.0166113	0.0332226	0.0564784	0.109635	0.013289	0.0398671	0.00996678	0	0.0166113	0.0199336	0.106312	0.0199336	0.0830565	0.0166113	0	0.0498339	0.0598007	0.0830565
D4W	48	0	0	0.0134228	0	0.100671	0.0939597	0.0536913	0.0134228	0.0201342	0.0469799	0.114094	0.00671141	0.0939597	0.0268456	0.00671141	0	0.0134228	0.161074	0.033557	0.127517	0.0201342	0	0.0201342	0.0134228	0.0201342
D4W	60	0.02	0.01	0.01	0.01	0.02	0.05	0.13	0.01	0.02	0.04	0.07	0.07	0.04	0.04	0	0	0.02	0.15	0.1	0.07	0.01	0	0.07	0.01	0.03
D4W	65	0	0	0	0	0.00675676	0.027027	0.114865	0	0.0675676	0.0743243	0.114865	0.027027	0.027027	0.0405405	0.0337838	0	0.0337838	0.25	0.0337838	0.108108	0.0337838	0	0.00675676	0	0
D4W	70	0	0	0	0.0136054	0.0204082	0.0544218	0.047619	0.0136054	0.0204082	0.0612245	0.0884354	0.0408163	0.0408163	0.0204082	0	0.00680272	0.00680272	0.244898	0.0204082	0.115646	0.0136054	0	0.0680272	0.0408163	0.0612245
D4W	85	0.01	0.005	0.01	0.015	0.015	0.03	0.095	0.01	0.015	0.03	0.07	0.03	0.015	0.03	0	0.275	0.005	0.13	0	0.065	0.005	0	0.03	0.055	0.055
D4W	90	0.00802139	0.00534759	0.00802139	0.0026738	0.0508021	0.0427807	0.0748663	0.0320856	0.0294118	0.0320856	0.0962567	0.026738	0.0240642	0.0213904	0.0240642	0.0427807	0.00802139	0.176471	0.0347594	0.120321	0.0508021	0	0.0427807	0.0213904	0.0240642
D4W	95	0	0	0.0612245	0	0.0408163	0.0816327	0.102041	0.0408163	0.0612245	0.0816327	0.102041	0	0.0408163	0	0.0408163	0	0	0.102041	0.0408163	0.0816327	0.0816327	0	0.0408163	0	0
D4W	98	0	0	0.0151515	0	0.0808081	0.0353535	0.0252525	0.0353535	0.00505051	0.0707071	0.106061	0	0.00505051	0.010101	0.0555556	0.121212	0.0606061	0.121212	0.0151515	0.146465	0.020202	0	0.030303	0.010101	0.030303
D4W	99	0.0134228	0	0	0.0134228	0.0805369	0.0604027	0.0671141	0.0201342	0.00671141	0.0536913	0.107383	0.0268456	0.0134228	0.0201342	0.0268456	0.0134228	0.00671141	0.174497	0.033557	0.14094	0.0268456	0	0.0536913	0.0201342	0.0201342
D4W	100	0	0	0	0.00571429	0.00571429	0.0514286	0.125714	0.0342857	0.0171429	0.0914286	0.114286	0.0457143	0.0457143	0.04	0.0114286	0.0285714	0	0.0857143	0.0285714	0.142857	0.0171429	0	0.0457143	0.0171429	0.0457143
D4W	102	0.0057971	0.00289855	0.00869565	0.00289855	0.0521739	0.0637681	0.0637681	0.0405797	0.0202899	0.0463768	0.0898551	0.0318841	0.0231884	0.0318841	0.00289855	0.00869565	0.00289855	0.208696	0.0347826	0.153623	0.0318841	0	0.0231884	0.0115942	0.0376812
D4W	103	0.0097561	0.0097561	0.00487805	0.00487805	0.0341463	0.0634146	0.131707	0.00487805	0.0097561	0.0536585	0.097561	0	0.0243902	0.0292683	0.0439024	0.0146341	0.0097561	0.136585	0.0390244	0.160976	0.0341463	0	0.0536585	0.0195122	0.0097561
D4W	104	0.00816327	0	0.00816327	0.0244898	0.077551	0.044898	0.0734694	0.00816327	0.0122449	0.0489796	0.114286	0.0244898	0.0612245	0.0489796	0	0.00408163	0.0163265	0.134694	0.0408163	0.0897959	0.0489796	0	0.0653061	0.00816327	0.0367347
D4W	105	0.00826446	0	0.00826446	0.035124	0.0227273	0.035124	0.0681818	0.035124	0.0392562	0.0454545	0.0991736	0.0371901	0.0413223	0.018595	0.0227273	0.0433884	0.018595	0.113636	0.0371901	0.121901	0.0392562	0	0.0578512	0.00413223	0.0475207
D4W	106	0	0	0	0.00671141	0.033557	0.0402685	0.0939597	0.0268456	0.0738255	0.0671141	0.107383	0.0134228	0.0201342	0.0134228	0.033557	0.0805369	0.0134228	0.0604027	0.0201342	0.147651	0.0268456	0.00671141	0.0536913	0.00671141	0.0536913
D4W	110	0.09	0	0.03	0.01	0.04	0.04	0.2	0	0.04	0.09	0.12	0.03	0.03	0.04	0	0.04	0.01	0.06	0	0.03	0.01	0	0	0.04	0.05
D4W	115	0.00675676	0	0.00675676	0.00675676	0.0945946	0	0.114865	0.0202703	0.00675676	0.0608108	0.114865	0	0.0202703	0.0337838	0.0472973	0.027027	0.0202703	0.0472973	0.0202703	0.236486	0.0337838	0	0.0472973	0	0.0337838
D4W	117	0.0588235	0	0	0	0.0196078	0.0196078	0.235294	0.0196078	0.0196078	0.0588235	0	0	0.0196078	0.0784314	0	0	0.0196078	0.117647	0.0196078	0.0196078	0	0	0	0.215686	0.0784314
D4W	120	0	0	0	0.0208333	0.0625	0	0.104167	0.0833333	0.0208333	0.0416667	0.0625	0	0.0625	0.0416667	0	0	0	0.0208333	0.166667	0.0833333	0.0625	0	0.166667	0	0
D4W	121	0	0.0252525	0	0.010101	0.0252525	0.0252525	0.0757576	0.0252525	0.0757576	0.0656566	0.111111	0.00505051	0.010101	0.030303	0.030303	0.131313	0.00505051	0.0606061	0.0353535	0.156566	0.0454545	0	0.010101	0.010101	0.030303
D4W	126	0.00813008	0	0.0121951	0.00406504	0.0487805	0.0447154	0.0731707	0.0243902	0.0325203	0.0691057	0.109756	0	0.00813008	0.00813008	0.0203252	0.158537	0.0243902	0.0447154	0.0406504	0.162602	0.0447154	0	0.0162602	0.0121951	0.0325203
D4W	135	0.0102564	0	0.0615385	0	0.0102564	0.0512821	0.138462	0.0307692	0.0410256	0.0666667	0.0820513	0.025641	0.0205128	0.025641	0	0.0153846	0.0153846	0.138462	0.00512821	0.0871795	0.0307692	0	0.0564103	0.0512821	0.0358974
D4W	142	0.049505	0.00990099	0.00990099	0.00990099	0.019802	0.019802	0.178218	0.019802	0.019802	0.0693069	0.0990099	0.00990099	0.019802	0.00990099	0.029703	0.049505	0.00990099	0.138614	0.039604	0.0693069	0.00990099	0	0.049505	0.029703	0.029703
D4W	145	0.0122951	0.00819672	0.057377	0	0.0368852	0.0696721	0.122951	0.00819672	0.0122951	0.0532787	0.0860656	0.0409836	0.0286885	0.0245902	0.00819672	0.0327869	0.00409836	0.0901639	0.0327869	0.0901639	0.0245902	0	0.122951	0.00409836	0.0286885
D4W	150	0.0101695	0.0169492	0	0.00338983	0.0305085	0.0677966	0.0779661	0.0169492	0.0305085	0.0644068	0.108475	0.0271186	0.0711864	0.0305085	0.0101695	0.0101695	0.00677966	0.145763	0.0237288	0.122034	0.0508475	0	0.0237288	0.0135593	0.0372881
D4W	160	0	0	0.033557	0.0134228	0.0201342	0.0738255	0.100671	0.0134228	0.033557	0.0402685	0.114094	0.033557	0.0402685	0.0134228	0.00671141	0.0201342	0.0134228	0.0872483	0.0402685	0.120805	0.0402685	0	0.107383	0.00671141	0.0268456
D4W	170	0.0105263	0	0.0105263	0	0.0210526	0.0842105	0.0526316	0	0	0.0947368	0.105263	0.0315789	0.136842	0.0105263	0.0105263	0	0.0105263	0.157895	0.0210526	0.105263	0.0736842	0	0.0631579	0	0
D4W	174	0.00409836	0.0327869	0	0.0122951	0.0491803	0.0245902	0.057377	0.0245902	0.0368852	0.0696721	0.0942623	0	0.00409836	0.0491803	0.0696721	0.114754	0	0.0327869	0.0245902	0.143443	0.0696721	0	0.0327869	0.00409836	0.0491803
D4W	175	0.01	0.005	0	0.005	0.065	0.05	0.095	0.04	0.025	0.06	0.085	0	0.01	0.065	0.025	0.115	0.005	0.075	0.01	0.17	0.03	0	0.02	0.005	0.03
D4W	180	0	0.00714286	0.05	0	0.0285714	0.0214286	0.0928571	0.00714286	0.0214286	0.0642857	0.0642857	0.0357143	0.0142857	0.00714286	0.00714286	0.121429	0.0214286	0.178571	0.0214286	0.114286	0.00714286	0	0.0571429	0.00714286	0.05
D4W	190	0.01	0	0.005	0.015	0.07	0.015	0.105	0.02	0.06	0.07	0.105	0.005	0.005	0.08	0.03	0.075	0.01	0.06	0.035	0.135	0.025	0	0.02	0.01	0.035
D4W	200	0.02	0	0.01	0	0.06	0.05	0.05	0.01	0.02	0.05	0.1	0.05	0.03	0.01	0.01	0	0	0.19	0.01	0.16	0.02	0.01	0.03	0.02	0.09
D4W	202	0	0	0	0	0	0	0.176471	0	0	0.0196078	0.0980392	0	0	0.0588235	0	0.176471	0	0.0980392	0	0	0	0	0	0.254902	0.117647
D4W	205	0.00675676	0.00675676	0	0.0135135	0.0337838	0.114865	0.101351	0.0337838	0.027027	0.0540541	0.0810811	0	0.0135135	0.0135135	0.0540541	0.00675676	0	0.189189	0.00675676	0.148649	0.027027	0	0.0472973	0	0.0202703
D4W	210	0	0.00980392	0	0.00980392	0.0392157	0.0490196	0.176471	0.00980392	0.0196078	0.0784314	0.107843	0.00980392	0.0196078	0	0.00980392	0	0	0.0882353	0.0490196	0.156863	0	0	0.0784314	0.00980392	0.0784314
D4W	220	0.0135135	0.0135135	0.0675676	0.00675676	0.0405405	0.0743243	0.135135	0	0.0135135	0.0472973	0.0878378	0.0135135	0.027027	0.0743243	0.00675676	0	0.0135135	0.236486	0.0135135	0.0743243	0.00675676	0	0.00675676	0.0135135	0.0135135
D5O	1	0	0	0	0	0	0.142857	0.0204082	0	0.0408163	0.0204082	0.102041	0	0.0204082	0.0612245	0	0.44898	0	0.0204082	0.0408163	0	0	0	0.0408163	0	0.0408163
D5O	2	0	0.0454545	0.0454545	0	0.204545	0.0227273	0.0909091	0	0	0.0681818	0.0681818	0	0	0	0	0.113636	0	0.227273	0	0.0227273	0	0	0.0227273	0.0227273	0.0454545
D5O	4	0	0	0.0909091	0	0.0454545	0.0681818	0.0681818	0	0.0227273	0.0227273	0.0909091	0	0	0	0.0227273	0.159091	0	0.0909091	0.113636	0	0.0227273	0	0	0.0909091	0.0909091
D5O	6	0	0	0.0681818	0	0.0227273	0.113636	0.0681818	0	0	0.0454545	0.0909091	0	0.0227273	0.0227273	0	0.0227273	0	0.204545	0.0454545	0.0227273	0.0454545	0	0.0909091	0.0681818	0.0454545
D5O	7	0	0	0	0	0.0909091	0.0454545	0.0909091	0	0	0.0227273	0.113636	0	0	0	0	0.204545	0	0.0681818	0.0681818	0	0.0227273	0	0	0.227273	0.0454545
D5O	9	0	0	0.0227273	0	0.113636	0.0681818	0.0909091	0	0	0.0227273	0.113636	0	0	0	0	0.0909091	0.0227273	0.0909091	0.136364	0.0681818	0.0454545	0	0.0681818	0	0.0454545
D5O	10	0	0.0227273	0.0227273	0.0227273	0.136364	0.136364	0.0454545	0	0.0227273	0.0681818	0.0909091	0	0	0	0.0454545	0.0227273	0	0.181818	0.0454545	0.0227273	0.0454545	0	0.0454545	0	0.0227273
D5O	11	0	0	0	0	0	0	0.0434783	0	0.0434783	0	0.217391	0	0	0	0	0.0434783	0	0.0434783	0	0	0	0	0	0.608696	0
D5O	12	0	0.0227273	0	0.0227273	0.136364	0.159091	0.0681818	0	0	0.0681818	0.0909091	0	0	0	0.0227273	0.0227273	0	0.25	0.0454545	0.0227273	0	0	0.0227273	0	0.0454545
D5O	13	0	0	0.0227273	0.0227273	0.113636	0.0909091	0.0909091	0	0	0.0681818	0.0681818	0.0227273	0.0227273	0	0	0.0681818	0	0.181818	0.0681818	0.0454545	0.0454545	0	0.0227273	0	0.0454545
D5O	14	0	0	0.1	0	0.05	0.05	0.1	0	0	0.1	0	0	0	0.05	0	0.15	0	0.05	0	0.05	0.1	0	0.1	0	0.1
D5O	20	0.00662252	0	0.0198675	0.0264901	0.0794702	0.0463576	0.112583	0	0.013245	0.0331126	0.0860927	0	0.00662252	0.013245	0.00662252	0.211921	0	0.10596	0.0728477	0.0397351	0.0198675	0	0.0397351	0.00662252	0.0529801
D5O	23	0.0133333	0	0.0133333	0.00666667	0.0333333	0.06	0.153333	0.0133333	0.0333333	0.0533333	0.0933333	0.0133333	0.06	0.0133333	0	0.0866667	0.0133333	0.1	0.00666667	0.0733333	0.00666667	0.00666667	0.02	0.02	0.106667
D5O	24	0	0.00403226	0.00806452	0.0201613	0.0241935	0.0241935	0.141129	0.00806452	0.0120968	0.0483871	0.0927419	0	0.00806452	0.00806452	0.0120968	0.358871	0.00403226	0.0524194	0.0685484	0.0443548	0.016129	0.00403226	0.00806452	0.00403226	0.0282258
D5O	30	0.0106007	0.0106007	0.0141343	0	0.0848057	0.0353357	0.106007	0.00706714	0.0141343	0.0424028	0.0600707	0	0.0353357	0.0141343	0.0106007	0.137809	0.0141343	0.159011	0.0176678	0.0141343	0.0176678	0.00353357	0.0212014	0.106007	0.0636042
D5O	36	0.010101	0.00505051	0.020202	0.010101	0.116162	0.0252525	0.126263	0.00505051	0.0151515	0.0353535	0.0707071	0	0.00505051	0	0.0353535	0.126263	0.010101	0.176768	0.0505051	0.0454545	0	0.00505051	0.0606061	0	0.0454545
D5O	40	0.005	0.005	0.01	0.03	0.055	0.08	0.09	0.005	0.075	0.05	0.095	0	0.02	0.005	0.03	0.13	0.015	0.1	0.02	0.08	0.025	0	0.035	0.005	0.035
D5O	58	0.00657895	0	0.00657895	0.00328947	0.0822368	0.0296053	0.207237	0.00986842	0.00986842	0.0394737	0.101974	0.00657895	0.0263158	0	0.0131579	0.141447	0.00657895	0.131579	0.0328947	0.0559211	0	0	0.0296053	0.00986842	0.0493421
D5O	60	0.0136054	0	0.0272109	0	0.0272109	0.047619	0.142857	0.00680272	0	0.0612245	0.0952381	0.0136054	0.047619	0.00680272	0	0.251701	0.00680272	0.0884354	0.0204082	0.0204082	0	0.00680272	0.0136054	0.00680272	0.0952381
D5O	75	0.0177515	0	0.0295858	0.035503	0.0473373	0.0414201	0.0887574	0	0.035503	0.0414201	0.0887574	0	0.0295858	0	0.0118343	0.0295858	0.035503	0.0828402	0.0414201	0.0591716	0	0	0.0946746	0.16568	0.0236686
D5O	80	0.0100503	0.00502513	0.0201005	0.00502513	0.0452261	0.0351759	0.105528	0	0.0251256	0.0653266	0.0954774	0.0150754	0.0502513	0.00502513	0	0.120603	0.0100503	0.130653	0.0351759	0.040201	0	0	0.0150754	0.125628	0.040201
D5O	81	0.00699301	0.00699301	0.034965	0.013986	0.0699301	0.020979	0.111888	0.020979	0.020979	0.013986	0.111888	0.00699301	0.0559441	0.034965	0.00699301	0.00699301	0.041958	0.160839	0.027972	0.0629371	0.027972	0	0.0559441	0.00699301	0.0699301
D5O	85	0.00985222	0	0.0197044	0.00492611	0.0837438	0.0591133	0.133005	0.00492611	0.0246305	0.0394089	0.103448	0.00492611	0.00985222	0.00985222	0.0147783	0.187192	0.0246305	0.142857	0.0344828	0.044335	0	0	0.0147783	0.00492611	0.0246305
D5O	89	0.027972	0	0	0	0.216783	0	0.0699301	0	0.00699301	0.020979	0.0629371	0	0	0.020979	0	0.034965	0.00699301	0	0	0	0	0	0	0.475524	0.0559441
D5O	90	0.0265487	0.00442478	0.00884956	0.00884956	0.0530973	0.0486726	0.150442	0.00884956	0.0707965	0.0530973	0.0752212	0.00884956	0.00442478	0.0221239	0.00442478	0.0707965	0.0486726	0.0929204	0.0265487	0.00442478	0.00442478	0	0.0176991	0.123894	0.0619469
D5O	91	0.00497512	0	0.00995025	0.0149254	0.134328	0.0298507	0.18408	0.0199005	0.0248756	0.0447761	0.0746269	0.00995025	0.0199005	0.00497512	0.0149254	0.169154	0.0149254	0.119403	0.0298507	0.0298507	0.0199005	0	0.00995025	0	0.0149254
D5O	104	0	0	0.0315789	0	0.0947368	0.0315789	0.0526316	0	0.0210526	0.0842105	0.105263	0	0.0210526	0	0.0315789	0.0631579	0.0421053	0.136842	0	0.0947368	0.0315789	0.0210526	0.0526316	0.0210526	0.0631579
D5O	106	0.00490196	0.00490196	0.0196078	0.0196078	0.132353	0.0833333	0.166667	0	0.0490196	0.0588235	0.0637255	0	0.0196078	0	0.00980392	0.0931373	0.00490196	0.117647	0.0392157	0.0637255	0.00490196	0	0.0196078	0.00490196	0.0196078
D5O	107	0.00573066	0.00859599	0.0114613	0.0114613	0.0830946	0.0630372	0.12894	0.00573066	0.0401146	0.0429799	0.0744986	0.00286533	0.034384	0.0200573	0.0229226	0.117479	0.0114613	0.151862	0.0315186	0.0659026	0.00286533	0	0.025788	0.0114613	0.025788
D5O	108	0.0447761	0	0	0.156716	0.455224	0	0.0820896	0	0.00746269	0.0373134	0.0373134	0	0	0.0373134	0	0.0671642	0.0223881	0.0373134	0	0.00746269	0	0	0	0.00746269	0
D5O	109	0.02	0	0	0.03	0.09	0.07	0.1	0	0.02	0.08	0.08	0.01	0	0.02	0	0.09	0.01	0.24	0.04	0.01	0.03	0	0	0	0.06
D5O	110	0	0	0	0.00980392	0.0490196	0.0686275	0.127451	0	0.0294118	0.0392157	0.0392157	0	0.0294118	0.00980392	0	0.0588235	0.147059	0.0392157	0.0294118	0.0196078	0.00980392	0	0.0588235	0.176471	0.0588235
D5O	115	0.00247525	0.00742574	0.00990099	0.0049505	0.0742574	0.0420792	0.123762	0	0.0222772	0.0445545	0.0866337	0.00742574	0.0346535	0.00742574	0.0123762	0.155941	0.0049505	0.160891	0.0445545	0.0470297	0.019802	0	0.0544554	0.00742574	0.0247525
D5O	120	0	0	0.00282486	0.00564972	0.00564972	0	0.0932203	0	0.00564972	0.0310734	0.0649718	0	0.0112994	0.00282486	0	0.115819	0.00847458	0.0225989	0	0.00282486	0.00282486	0.00282486	0.00564972	0.528249	0.0875706
D5O	140	0.00502513	0	0.0150754	0.00502513	0.105528	0.0603015	0.0904523	0	0.0201005	0.040201	0.0854271	0	0.0150754	0.0201005	0.040201	0.170854	0.040201	0.140704	0.0552764	0.0100503	0.0150754	0	0.00502513	0.00502513	0.0552764
D5O	150	0.00619195	0	0.0247678	0.0123839	0.0681115	0.0495356	0.170279	0.00309598	0.0402477	0.0309598	0.0773994	0	0.0309598	0.00309598	0.0123839	0.123839	0.0123839	0.142415	0.0464396	0.0464396	0.00619195	0	0.0619195	0.0123839	0.0185759
D5O	160	0.005	0.01	0.01	0.005	0.05	0.04	0.085	0	0.045	0.07	0.09	0.005	0.015	0.04	0.02	0.215	0.03	0.085	0.035	0.045	0.02	0	0.035	0.02	0.025
D5O	161	0.00862069	0	0.0114943	0.0114943	0.0545977	0.0201149	0.109195	0.0143678	0.0373563	0.0545977	0.0948276	0.00287356	0.0172414	0	0.0287356	0.244253	0.0143678	0.0775862	0.0258621	0.0890805	0.0201149	0	0.0431034	0.00287356	0.0172414
D5O	162	0.00327869	0	0	0.00655738	0.0393443	0.0131148	0.157377	0.00327869	0.0754098	0.0491803	0.0918033	0	0.00327869	0.00327869	0.0196721	0.321311	0.0295082	0.0885246	0.0262295	0.0393443	0.00327869	0	0	0.00327869	0.0229508
D5O	163	0.00263158	0	0.0105263	0.0236842	0.0578947	0.00789474	0.128947	0.00263158	0.00789474	0.0394737	0.0789474	0	0	0.0131579	0.0184211	0.365789	0.0131579	0.0763158	0.0605263	0.0289474	0.0184211	0	0.0105263	0.00789474	0.0263158
D5O	169	0	0	0	0	0.0740741	0	0.407407	0.037037	0	0	0	0	0	0	0.037037	0.037037	0	0.0740741	0	0.148148	0.037037	0	0.037037	0	0.111111
D5O	170	0	0	0	0	0.0588235	0.0980392	0.137255	0	0.0196078	0.0588235	0.0980392	0.0196078	0	0.0196078	0.0196078	0.0980392	0	0.117647	0.0588235	0.0392157	0	0	0.0784314	0.0392157	0.0392157
D5O	200	0.00469484	0	0.0117371	0.00234742	0.100939	0.0234742	0.131455	0.00704225	0.0234742	0.0539906	0.0868545	0.00234742	0.00938967	0.0375587	0.0187793	0.187793	0.0375587	0.143192	0.0422535	0.0328638	0.0117371	0	0.0140845	0.00469484	0.0117371
D5W	2	0	0	0.0444444	0	0.0222222	0.0444444	0.0888889	0.0222222	0.0444444	0.0444444	0.0888889	0	0.0444444	0	0.0222222	0.2	0.0444444	0.133333	0.0222222	0.0222222	0	0	0.0444444	0.0222222	0.0444444
D5W	4	0	0	0	0	0.0638298	0.0212766	0.0425532	0	0.0212766	0.0638298	0.0851064	0	0	0	0	0.212766	0.0425532	0.255319	0.0425532	0.0212766	0	0	0	0	0.12766
D5W	5	0	0	0	0	0.12766	0.0425532	0.0425532	0	0	0.0638298	0.106383	0	0.0638298	0	0	0.148936	0	0.148936	0.0851064	0.0425532	0	0	0	0.0212766	0.106383
D5W	6	0	0	0.0212766	0	0.0851064	0.0425532	0.0425532	0	0.0212766	0.0425532	0.0851064	0	0.0212766	0	0.0638298	0.12766	0.0425532	0.148936	0.0212766	0.0212766	0	0	0.0425532	0	0.170213
D5W	7	0	0	0	0	0.0851064	0.0425532	0.0638298	0	0	0.0851064	0.106383	0	0.0212766	0	0.0425532	0.276596	0	0.106383	0.0425532	0.0212766	0	0	0	0	0.106383
D5W	8	0	0	0	0	0.12766	0.0212766	0.0638298	0	0.0425532	0.0638298	0.106383	0	0	0	0.0212766	0.212766	0.0638298	0.0851064	0.0425532	0	0	0	0	0.0425532	0.106383
D5W	10	0	0	0	0	0	0	1	0	0	0	0	0	0	0	0	0	0	0	0	0	0	0	0	0	0
D5W	11	0	0	0	0	0.0425532	0.0638298	0.0425532	0	0	0.0425532	0.0851064	0	0.0212766	0	0	0	0.0212766	0.106383	0	0.0212766	0	0	0.0212766	0.234043	0.297872
D5W	12	0.0212766	0	0	0	0.0638298	0.0212766	0.0212766	0	0	0.0425532	0.106383	0	0.0425532	0	0.0212766	0.212766	0.0638298	0.0851064	0	0.0425532	0	0	0.0425532	0.0212766	0.191489
D5W	13	0	0	0	0	0.0238095	0.0714286	0.047619	0	0.0238095	0.047619	0.119048	0	0	0	0	0.0238095	0.238095	0.0952381	0.0238095	0	0	0	0	0.0952381	0.190476
D5W	14	0	0	0	0.0212766	0.0212766	0.0851064	0.0425532	0	0	0.0212766	0.106383	0	0.0638298	0	0.12766	0	0.0212766	0.106383	0.148936	0.0425532	0	0	0.0212766	0.0212766	0.148936
D5W	15	0.0136986	0	0.00684932	0	0.0136986	0.00684932	0.0616438	0	0.0205479	0.0273973	0.0547945	0.0136986	0.0273973	0	0.00684932	0.0547945	0.0273973	0.143836	0	0.0273973	0	0	0.0205479	0.0342466	0.438356
D5W	16	0	0	0	0.0212766	0.0212766	0.12766	0.0425532	0	0.0212766	0.0212766	0.106383	0	0.0638298	0	0.0851064	0	0.0851064	0.0851064	0.148936	0.0212766	0	0	0.0425532	0	0.106383
D5W	18	0	0.0128205	0.0320513	0.0192308	0.0833333	0.0192308	0.128205	0.00641026	0.0576923	0.0448718	0.0769231	0.00641026	0.0769231	0.00641026	0.0192308	0.0384615	0.0384615	0.198718	0.0128205	0.0705128	0.00641026	0	0.025641	0	0.0192308
D5W	20	0	0	0	0	0.0403226	0.0322581	0.16129	0.00806452	0.0241935	0.0241935	0.0887097	0.00806452	0.0564516	0.016129	0	0.112903	0.016129	0.209677	0.0483871	0.0887097	0.00806452	0	0.0403226	0	0.016129
D5W	30	0.0119048	0.00595238	0.0178571	0.0178571	0.0535714	0.0119048	0.047619	0.00595238	0.0892857	0.0357143	0.0952381	0	0.0119048	0	0.0357143	0.255952	0.0416667	0.0416667	0.0595238	0.0654762	0.0357143	0	0.0178571	0.00595238	0.0357143
D5W	70	0	0.00704225	0.0140845	0.00704225	0.0422535	0.0985915	0.0985915	0.0211268	0.0211268	0.0492958	0.0915493	0.00704225	0.0422535	0.0211268	0.0211268	0.0633803	0.0211268	0.0774648	0.0211268	0.0774648	0.0211268	0	0.0422535	0.0140845	0.119718
D5W	80	0.00719424	0	0.0359712	0.00719424	0.028777	0.0935252	0.129496	0.0215827	0	0.0719424	0.100719	0	0.057554	0.0215827	0.0215827	0.0863309	0.0647482	0.100719	0.00719424	0.0215827	0.00719424	0	0.0359712	0.0215827	0.057554
D5W	85	0.0107914	0	0.0395683	0.00359712	0.0611511	0.0215827	0.122302	0.00359712	0.0143885	0.0215827	0.0935252	0.00719424	0.0251799	0.0359712	0.00359712	0.154676	0.00719424	0.115108	0.0179856	0.0143885	0.00359712	0	0.0215827	0.133094	0.0683453
D5W	90	0.0134228	0	0.00671141	0	0.0872483	0.0604027	0.0872483	0	0.0268456	0.0604027	0.0872483	0.00671141	0.0268456	0	0	0.0939597	0	0.248322	0.0268456	0.0201342	0.00671141	0	0.0201342	0.0201342	0.100671
D5W	110	0	0	0.0212766	0.0106383	0.0212766	0.0851064	0.0851064	0	0.0319149	0.0319149	0.12766	0	0.0319149	0.0638298	0	0	0.0744681	0.223404	0.0531915	0.0319149	0.0106383	0.0212766	0.0212766	0.0212766	0.0319149
D5W	111	0.00666667	0	0.00666667	0	0.0466667	0.08	0.1	0.00666667	0.00666667	0.04	0.0866667	0	0.00666667	0.00666667	0.00666667	0.24	0.00666667	0.186667	0.0466667	0.02	0.0266667	0	0.00666667	0.0133333	0.0533333
D5W	116	0.00374532	0	0.00374532	0	0.0411985	0.0262172	0.116105	0	0.0786517	0.0561798	0.0898876	0.00374532	0.0187266	0.0337079	0.0299625	0.191011	0.0149813	0.082397	0.0149813	0.0786517	0.0224719	0	0.0187266	0	0.0749064
D5W	120	0	0.0204082	0.0714286	0	0.0510204	0.0204082	0.0816327	0	0.0102041	0.0408163	0.0714286	0.0102041	0.0714286	0	0.0612245	0	0.0408163	0.142857	0.0918367	0.0612245	0.0204082	0	0.0612245	0.0102041	0.0612245
D5W	130	0.00699301	0.00699301	0.0104895	0.00699301	0.041958	0.041958	0.13986	0.0034965	0.020979	0.0559441	0.0979021	0.013986	0.0384615	0.041958	0.00699301	0.0909091	0.0559441	0.118881	0.048951	0.0384615	0.00699301	0.00699301	0.020979	0.0034965	0.0734266
D5W	140	0	0	0.0208333	0	0	0.0208333	0.0833333	0	0.104167	0.0625	0.0833333	0	0	0	0	0.0416667	0.0833333	0.0416667	0.0833333	0.0416667	0.0208333	0.0416667	0.0208333	0	0.25
D5W	141	0.0121951	0.0121951	0.0243902	0.00609756	0.0304878	0.0365854	0.097561	0.00609756	0.00609756	0.0304878	0.20122	0	0.0304878	0.00609756	0	0.182927	0.0426829	0.0609756	0.0426829	0.0243902	0	0	0.0121951	0.054878	0.0792683
D5W	142	0	0	0.0106383	0	0	0.0425532	0.138298	0	0	0.0425532	0.106383	0.0212766	0.0106383	0.0531915	0.0212766	0.159574	0.0212766	0.138298	0.0212766	0.12766	0.0212766	0	0.0319149	0.0212766	0.0106383
D5W	143	0.0299145	0.017094	0.0128205	0.0042735	0.0384615	0.025641	0.119658	0	0.0854701	0.0299145	0.0982906	0	0.0213675	0.0213675	0.0213675	0.128205	0.017094	0.183761	0.025641	0.0598291	0.0042735	0	0	0	0.0555556
D5W	144	0	0	0	0	0	0	0.0833333	0	0	0	0	0	0	0	0	0.916667	0	0	0	0	0	0	0	0	0
D5W	145	0.00342466	0	0.0239726	0.150685	0.0616438	0.0479452	0.0856164	0.0136986	0.0684932	0.0205479	0.0684932	0.0136986	0.0273973	0.010274	0.010274	0.0308219	0.0136986	0.15411	0.0239726	0.0376712	0.00684932	0	0.0171233	0.0136986	0.0958904
D5W	148	0.00900901	0.003003	0.003003	0.003003	0.036036	0.00600601	0.117117	0.018018	0.018018	0.048048	0.0930931	0.003003	0.00900901	0.00600601	0.027027	0.267267	0.027027	0.0690691	0.033033	0.108108	0.00900901	0	0.00600601	0.00900901	0.0720721
D5W	149	0.0108303	0.00361011	0	0.00361011	0.032491	0.0180505	0.111913	0.00361011	0.0252708	0.032491	0.101083	0.00361011	0.0180505	0.0144404	0.0469314	0.234657	0.0180505	0.133574	0.0433213	0.0758123	0.00361011	0	0.0108303	0.00722022	0.0469314
D5W	150	0	0	0	0	0.0869565	0	0.0652174	0	0	0.0434783	0.0869565	0	0.0217391	0	0.0217391	0.456522	0.0869565	0.0869565	0	0.0217391	0	0	0	0.0217391	0
D5W	155	0.0070922	0	0.0212766	0.0425532	0.0638298	0.0567376	0.0992908	0.0070922	0.0567376	0.035461	0.0851064	0.0141844	0.0496454	0.0070922	0	0.141844	0.0070922	0.0780142	0.0567376	0.035461	0.0212766	0	0.0496454	0.0070922	0.0567376
D5W	160	0	0	0	0	0.0555556	0.0277778	0.152778	0	0.0416667	0.0277778	0.111111	0.0277778	0.0277778	0	0.0416667	0.111111	0.0277778	0.194444	0	0.111111	0	0	0.0277778	0	0.0138889
D5W	165	0	0.00341297	0.0204778	0.0170648	0.0648464	0.0511945	0.0887372	0	0.0409556	0.0375427	0.109215	0.0204778	0.0375427	0.0170648	0.0136519	0.0614334	0.0546075	0.16041	0.0170648	0.0682594	0.0102389	0	0.0341297	0.0102389	0.0614334
D5W	170	0	0	0.0304569	0.00507614	0.0101523	0.035533	0.13198	0.00507614	0.0203046	0.0406091	0.101523	0.0152284	0.0609137	0	0.0203046	0.0558376	0.071066	0.111675	0.0609137	0.0406091	0.0203046	0.00507614	0.0152284	0.071066	0.071066
D5W	172	0	0	0	0	0.0842105	0.0526316	0.0736842	0	0.0105263	0.0421053	0.0736842	0.0210526	0.0315789	0.0210526	0.0105263	0.157895	0.0105263	0.2	0.0105263	0.0526316	0	0	0.0315789	0.0210526	0.0947368
D5W	175	0.0134228	0	0.00671141	0	0.0738255	0.0402685	0.134228	0	0.033557	0.0469799	0.0805369	0.0134228	0.0268456	0.0134228	0	0.120805	0.00671141	0.100671	0.0469799	0.0604027	0	0	0.033557	0.033557	0.114094
D5W	180	0.00309598	0	0.00309598	0.00619195	0.0154799	0.00928793	0.105263	0.00309598	0.0402477	0.0464396	0.0928793	0	0.0154799	0.00309598	0.0340557	0.343653	0.0123839	0.0681115	0.0340557	0.0743034	0.00928793	0	0.00619195	0.0123839	0.0619195
D5W	185	0	0	0.0425532	0	0.148936	0	0.0851064	0.0425532	0	0.0212766	0.106383	0	0.0212766	0.0425532	0	0	0	0.170213	0	0.106383	0	0	0.106383	0	0.106383
D5W	190	0.0154639	0	0	0.0154639	0.0876289	0.056701	0.103093	0.00515464	0.0103093	0.0463918	0.0876289	0	0.0360825	0.0206186	0	0.164948	0.00515464	0.139175	0.0618557	0.0257732	0.0103093	0	0.0309278	0.0360825	0.0412371
D5W	195	0	0	0.0266667	0.00666667	0.0533333	0.0333333	0.0866667	0.0133333	0.0333333	0.0533333	0.06	0.00666667	0.0466667	0.0133333	0.00666667	0.14	0.0266667	0.173333	0.0866667	0.0466667	0.0266667	0	0.0133333	0.0133333	0.0333333
D5W	197	0.00512821	0	0.00512821	0.0102564	0.0512821	0.00512821	0.107692	0	0.0153846	0.0461538	0.102564	0	0.0461538	0.00512821	0.0307692	0.14359	0.0205128	0.123077	0.0205128	0.102564	0.0205128	0	0.0615385	0.0153846	0.0615385
D5W	200	0	0	0.0119048	0.00595238	0.0714286	0.00595238	0.0595238	0.0238095	0.0535714	0.0238095	0.107143	0	0.0178571	0.00595238	0.0416667	0.297619	0.0535714	0.0357143	0.0416667	0.0714286	0.00595238	0	0.0357143	0	0.0297619
